# Supplementary material for: Immune Profiling Uncovers Memory T-Cell Responses with a Th17 Signature in Cancer Patients with Previous SARS-CoV-2 Infection Followed by mRNA Vaccination
Source: Cancers (Basel). 2022 Sep 14;14(18):4464. doi: 10.3390/cancers14184464 (PMC9496802; doi:10.3390/cancers14184464)
Supplement: Supplementary file 1 [file cancers-14-04464-s001.zip]

Archive with 1 entries (1 files):
- cancers-1896077-supplementary.pdf
